# Supplementary material for: Effect of Fenton-Based Processes on Arsenic Removal in the Presence of Humic Acid
Source: Toxics. 2024 Nov 25;12(12):845. doi: 10.3390/toxics12120845 (PMC11679137; doi:10.3390/toxics12120845)
Supplement: Supplementary file 1 [file toxics-12-00845-s001.zip]

Archive with 1 entries (1 files):
- toxics-3282395-supplementary.pdf
